# Supplementary material for: Factors that influenced utilization of antenatal and immunization services in two local government areas in The Gambia during COVID-19: An interview-based qualitative study
Source: PLoS One. 2023 Jun 29;18(6):e0276357. doi: 10.1371/journal.pone.0276357 (PMC10309596; doi:10.1371/journal.pone.0276357)
Supplement: S1 File — (ZIP) [file pone.0276357.s001.zip]

Archive with 66 entries (65 files):
- Supporting information /
- __MACOSX/._Supporting information 
- Supporting information /Respondent 12.docx
- __MACOSX/Supporting information /._Respondent 12.docx
- Supporting information /Health worker 8 .docx
- __MACOSX/Supporting information /._Health worker 8 .docx
- Supporting information /Health worker 11.docx
- __MACOSX/Supporting information /._Health worker 11.docx
- Supporting information / Health worker 5.docx
- __MACOSX/Supporting information /._ Health worker 5.docx
- Supporting information /Respondent 6.docx
- __MACOSX/Supporting information /._Respondent 6.docx
- Supporting information /Health worker 4.docx
- __MACOSX/Supporting information /._Health worker 4.docx
- Supporting information /.DS_Store
- __MACOSX/Supporting information /._.DS_Store
- Supporting information /Respondent 7.docx
- __MACOSX/Supporting information /._Respondent 7.docx
- Supporting information /Health worker 9.docx
- __MACOSX/Supporting information /._Health worker 9.docx
- Supporting information /Health worker 10.docx
- __MACOSX/Supporting information /._Health worker 10.docx
- Supporting information /Respondent 13.docx
- __MACOSX/Supporting information /._Respondent 13.docx
- Supporting information /Respondent 14.docx
- __MACOSX/Supporting information /._Respondent 14.docx
- Supporting information /Respondent 15.docx
- __MACOSX/Supporting information /._Respondent 15.docx
- Supporting information /Health worker 3.docx
- __MACOSX/Supporting information /._Health worker 3.docx
- Supporting information /Respondent 1.docx
- __MACOSX/Supporting information /._Respondent 1.docx
- Supporting information / Health worker 2.docx
- __MACOSX/Supporting information /._ Health worker 2.docx
- Supporting information /Respondent 2.docx
- __MACOSX/Supporting information /._Respondent 2.docx
- Supporting information /Respondent 16.docx
- __MACOSX/Supporting information /._Respondent 16.docx
- Supporting information /Respondent 17.docx
- __MACOSX/Supporting information /._Respondent 17.docx
- Supporting information /Health worker 14.docx
- __MACOSX/Supporting information /._Health worker 14.docx
- Supporting information /Health worker 1.docx
- __MACOSX/Supporting information /._Health worker 1.docx
- Supporting information / Respondent 3.docx
- __MACOSX/Supporting information /._ Respondent 3.docx
- Supporting information /Health worker 13.docx
- __MACOSX/Supporting information /._Health worker 13.docx
- Supporting information /Respondent 8.docx
- __MACOSX/Supporting information /._Respondent 8.docx
- Supporting information /Respondent 10.docx
- __MACOSX/Supporting information /._Respondent 10.docx
- Supporting information /Health worker 6.docx
- __MACOSX/Supporting information /._Health worker 6.docx
- Supporting information /Respondent 4.docx
- __MACOSX/Supporting information /._Respondent 4.docx
- Supporting information /Respondent 5.docx
- __MACOSX/Supporting information /._Respondent 5.docx
- Supporting information /Health worker 7.docx
- __MACOSX/Supporting information /._Health worker 7.docx
- Supporting information /Respondent 11.docx
- __MACOSX/Supporting information /._Respondent 11.docx
- Supporting information /Respondent 9.docx
- __MACOSX/Supporting information /._Respondent 9.docx
- Supporting information /Health worker 12.docx
- __MACOSX/Supporting information /._Health worker 12.docx
